# Supplementary material for: Fabrication of CuO-NP-Doped PVDF Composites Based Electrospun Triboelectric Nanogenerators for Wearable and Biomedical Applications
Source: Polymers (Basel). 2023 May 25;15(11):2442. doi: 10.3390/polym15112442 (PMC10255730; doi:10.3390/polym15112442)
Supplement: Supplementary file 1 [file polymers-15-02442-s001.zip]

Archive with 1 entries (1 files):
- polymers-2283355-supplementary.pdf
